# Supplementary material for: Regulation of Cellular Senescence Is Independent from Profibrotic Fibroblast-Deposited ECM
Source: Cells. 2021 Jun 29;10(7):1628. doi: 10.3390/cells10071628 (PMC8307656; doi:10.3390/cells10071628)
Supplement: Supplementary file 1 [file cells-10-01628-s001.zip]

Archive with 2 entries (2 files):
- For XML Supplementary.pdf
- Table S1.xlsx
