# Supplementary material for: Regulation of Cellular Senescence Is Independent from Profibrotic Fibroblast-Deposited ECM
Source: Cells. 2021 Jun 29;10(7):1628. doi: 10.3390/cells10071628 (PMC8307656; doi:10.3390/cells10071628)
Supplement: Supplementary file 1 [file cells-10-01628-s001.zip › Table S1.xlsx]

## Sheet: Donor 1 Treatment Groups
Cell Counts
ANOVA table	SS	DF	MS	F (DFn, DFd)	P value				Sidak's multiple comparisons test	Mean Diff.	95.00% CI of diff.	Significant?	Summary	Adjusted P Value
Treatment (between treatments)	0.001576	5	0.0003151	F (2.203, 11.01) = 0.2558	P=0.7984				Ctrl vs. Ctrl-TGF-β1	-0.006912	-0.04938 to 0.03556	No	ns	0.9639
Individual (between ECM donor)	0.04994	5	0.009988	F (5, 25) = 8.107	P=0.0001				Ctrl vs. Ctrl-H2O2	-0.01531	-0.07369 to 0.04307	No	ns	0.8382
Residual (random)	0.0308	25	0.001232						IPF vs. IPF-TGF-β1	0.00671	-0.08057 to 0.09399	No	ns	0.9978
Total	0.08231	35							IPF vs. IPF-H2O2	-0.006882	-0.05303 to 0.03926	No	ns	0.9734
IL-6 ELISA
ANOVA table	SS	DF	MS	F (DFn, DFd)	P value				Sidak's multiple comparisons test	Mean Diff.	95.00% CI of diff.	Significant?	Summary	Adjusted P Value
Treatment (between treatments)	0.0271	5	0.00542	F (2.471, 12.36) = 1.574	P=0.2464				Ctrl vs. Ctrl-TGF-β1	-0.05224	-0.1917 to 0.08727	No	ns	0.6201	A-B
Individual (between ECM donor)	0.1742	5	0.03485	F (5, 25) = 10.12	P<0.0001				Ctrl vs. Ctrl-H2O2	0.007583	-0.05360 to 0.06877	No	ns	0.9864	A-C
Residual (random)	0.08606	25	0.003442						IPF vs. IPF-TGF-β1	-0.01111	-0.1433 to 0.1211	No	ns	0.9968	D-E
Total	0.2874	35							IPF vs. IPF-H2O2	0.04253	-0.06921 to 0.1543	No	ns	0.6077	D-F
CXCL8 ELISA
ANOVA table	SS	DF	MS	F (DFn, DFd)	P value				Sidak's multiple comparisons test	Mean Diff.	95.00% CI of diff.	Significant?	Summary	Adjusted P Value
Treatment (between treatments)	0.5903	5	0.1181	F (2.386, 11.93) = 19.13	P=0.0001				Ctrl vs. Ctrl-TGF-β1	-0.2044	-0.3659 to -0.04285	Yes	*	0.0194
Individual (between ECM donor)	0.06137	5	0.01227	F (5, 25) = 1.988	P=0.1153				Ctrl vs. Ctrl-H2O2	0.05351	-0.08874 to 0.1958	No	ns	0.6167
Residual (random)	0.1543	25	0.006172						IPF vs. IPF-TGF-β1	-0.1773	-0.4163 to 0.06181	No	ns	0.1418
Total	0.806	35							IPF vs. IPF-H2O2	-0.0313	-0.2262 to 0.1636	No	ns	0.9656
TGF-B1 ELISA
ANOVA table	SS	DF	MS	F (DFn, DFd)	P value				Sidak's multiple comparisons test	Mean Diff.	95.00% CI of diff.	Significant?	Summary	Adjusted P Value
Treatment (between treatments)	0.1705	5	0.0341	F (2.946, 14.73) = 13.36	P=0.0002				Ctrl vs. Ctrl-TGF-β1	-0.1002	-0.2135 to 0.01302	No	ns	0.0784
Individual (between ECM donor)	0.01265	5	0.002531	F (5, 25) = 0.9921	P=0.4425				Ctrl vs. Ctrl-H2O2	-0.1605	-0.2132 to -0.1078	Yes	***	0.0003
Residual (random)	0.06378	25	0.002551						IPF vs. IPF-TGF-β1	0.02172	-0.1320 to 0.1755	No	ns	0.9781
Total	0.2469	35							IPF vs. IPF-H2O2	0.04918	-0.03203 to 0.1304	No	ns	0.2523
CTGF ELISA
ANOVA table	SS	DF	MS	F (DFn, DFd)	P value				Sidak's multiple comparisons test	Mean Diff.	95.00% CI of diff.	Significant?	Summary	Adjusted P Value
Treatment (between treatments)	0.09175	5	0.01835	F (1.885, 9.426) = 10.19	P=0.0048				Ctrl vs. Ctrl-TGF-β1	-0.07701	-0.2281 to 0.07411	No	ns	0.376
Individual (between ECM donor)	0.001436	5	0.0002872	F (5, 25) = 0.1594	P=0.9750				Ctrl vs. Ctrl-H2O2	-0.152	-0.2209 to -0.08312	Yes	**	0.0016
Residual (random)	0.04504	25	0.001802						IPF vs. IPF-TGF-β1	0.0747	0.01539 to 0.1340	Yes	*	0.0198
Total	0.1382	35							IPF vs. IPF-H2O2	0.01766	-0.006288 to 0.04160	No	ns	0.1442
RANKL ELISA
ANOVA table	SS	DF	MS	F (DFn, DFd)	P value				Sidak's multiple comparisons test	Mean Diff.	95.00% CI of diff.	Significant?	Summary	Adjusted P Value
Treatment (between treatments)	0.01957	5	0.003914	F (2.176, 10.88) = 0.5115	P=0.6280				Ctrl vs. Ctrl-TGF-β1	0.03569	-0.1583 to 0.2297	No	ns	0.9453
Individual (between ECM donor)	0.1706	5	0.03412	F (5, 25) = 4.459	P=0.0048				Ctrl vs. Ctrl-H2O2	0.0387	-0.06542 to 0.1428	No	ns	0.6258
Residual (random)	0.1913	25	0.007652						IPF vs. IPF-TGF-β1	-0.04346	-0.2224 to 0.1355	No	ns	0.8699
Total	0.3815	35							IPF vs. IPF-H2O2	0.02218	-0.07858 to 0.1229	No	ns	0.9031
OPG ELISA
ANOVA table	SS	DF	MS	F (DFn, DFd)	P value				Sidak's multiple comparisons test	Mean Diff.	95.00% CI of diff.	Significant?	Summary	Adjusted P Value
Treatment (between treatments)	0.01856	5	0.003711	F (2.305, 11.52) = 0.5404	P=0.6205				Ctrl vs. Ctrl-TGF-β1	0.02991	-0.1435 to 0.2033	No	ns	0.956
Individual (between ECM donor)	0.3394	5	0.06788	F (5, 25) = 9.884	P<0.0001				Ctrl vs. Ctrl-H2O2	0.04513	-0.07297 to 0.1632	No	ns	0.6047
Residual (random)	0.1717	25	0.006867						IPF vs. IPF-TGF-β1	-0.03144	-0.2032 to 0.1403	No	ns	0.9463
Total	0.5296	35							IPF vs. IPF-H2O2	0.03217	-0.06302 to 0.1274	No	ns	0.694
DCN ELISA
ANOVA table	SS	DF	MS	F (DFn, DFd)	P value				Sidak's multiple comparisons test	Mean Diff.	95.00% CI of diff.	Significant?	Summary	Adjusted P Value
Treatment (between treatments)	0.3587	5	0.07175	F (2.771, 13.85) = 4.429	P=0.0239				Ctrl vs. Ctrl-TGF-β1	-0.1248	-0.3085 to 0.05901	No	ns	0.1848
Individual (between ECM donor)	2.912	5	0.5825	F (5, 25) = 35.96	P<0.0001				Ctrl vs. Ctrl-H2O2	-0.1741	-0.5294 to 0.1812	No	ns	0.4066
Residual (random)	0.405	25	0.0162						IPF vs. IPF-TGF-β1	0.03083	-0.2426 to 0.3043	No	ns	0.9904
Total	3.676	35							IPF vs. IPF-H2O2	0.0966	-0.1433 to 0.3365	No	ns	0.564
DCN gene expression
ANOVA table	SS	DF	MS	F (DFn, DFd)	P value				Sidak's multiple comparisons test	Mean Diff.	95.00% CI of diff.	Significant?	Summary	Adjusted P Value
Treatment (between treatments)	0.01518	5	0.003035	F (1.929, 9.643) = 0.7554	P=0.4912				Ctrl vs. Ctrl-TGF-β1	0.008115	-0.06545 to 0.08168	No	ns	0.9911
Individual (between ECM donor)	0.1443	5	0.02887	F (5, 25) = 7.183	P=0.0003				Ctrl vs. Ctrl-H2O2	-0.02659	-0.1505 to 0.09729	No	ns	0.9103
Residual (random)	0.1005	25	0.004018						IPF vs. IPF-TGF-β1	0.01006	-0.1885 to 0.2086	No	ns	0.9996
Total	0.26	35							IPF vs. IPF-H2O2	0.04616	-0.1242 to 0.2165	No	ns	0.8229
SA-B-Gal
Fixed effect (type III)	P value	P value summary	Statistically significant (P < 0.05)?	F (DFn, DFd)	Geisser-Greenhouse's epsilon				Sidak's multiple comparisons test	Mean Diff.	95.00% CI of diff.	Significant?	Summary	Adjusted P Value
Treatment (between treatments)	0.0094	**	Yes	F (2.540, 10.16) = 7.015	0.508				Ctrl vs. Ctrl-TGF-β1	-0.1322	-0.5251 to 0.2606	No	ns	0.634
									Ctrl vs. Ctrl-H2O2	-0.2277	-0.5148 to 0.05932	No	ns	0.1044
Random effects	SD	Variance							IPF vs. IPF-TGF-β1	-0.1881	-0.3893 to 0.01315	No	ns	0.0625
Individual (between ECM donor)	0.122	0.01488							IPF vs. IPF-H2O2	-0.1064	-0.3530 to 0.1403	No	ns	0.4477
Residual	0.096	0.009215
Was the matching effective?
Chi-square, df	10.46, 1
P value	0.0012
P value summary	**
Is there significant matching (P < 0.05)?	Yes
P16 gene expresson
Fixed effect (type III)	P value	P value summary	Statistically significant (P < 0.05)?	F (DFn, DFd)	Geisser-Greenhouse's epsilon				Sidak's multiple comparisons test	Mean Diff.	95.00% CI of diff.	Significant?	Summary	Adjusted P Value
Treatment (between treatments)	0.1322	ns	No	F (1.157, 5.556) = 3.093	0.2315				Ctrl vs. Ctrl-TGF-β1	0.02965	-0.04659 to 0.1059	No	ns	0.5912
									Ctrl vs. Ctrl-H2O2	-0.0546	-0.1348 to 0.02564	No	ns	0.1836
Random effects	SD	Variance							IPF vs. IPF-TGF-β1	-0.01503	-0.1188 to 0.08873	No	ns	0.9652
Individual (between ECM donor)	0.05687	0.003234							IPF vs. IPF-H2O2	0.02493	-0.05939 to 0.1093	No	ns	0.7213
Residual	0.04266	0.00182
Was the matching effective?
Chi-square, df	18.06, 1
P value	<0.0001
P value summary	****
Is there significant matching (P < 0.05)?	Yes
p21 gene expression
Fixed effect (type III)	P value	P value summary	Statistically significant (P < 0.05)?	F (DFn, DFd)	Geisser-Greenhouse's epsilon				Sidak's multiple comparisons test	Mean Diff.	95.00% CI of diff.	Significant?	Summary	Adjusted P Value
Treatment (between treatments)	0.5073	ns	No	F (2.455, 11.78) = 0.7749	0.491				Ctrl vs. Ctrl-TGF-β1	0.01092	-0.09661 to 0.1184	No	ns	0.9935	A-B
									Ctrl vs. Ctrl-H2O2	-0.04955	-0.1540 to 0.05488	No	ns	0.4322	A-C
Random effects	SD	Variance							IPF vs. IPF-TGF-β1	0.007261	-0.1821 to 0.1966	No	ns	0.9998	D-E
Individual (between ECM donor)	0.01423	0.0002024							IPF vs. IPF-H2O2	0.04093	-0.09353 to 0.1754	No	ns	0.7028	D-F
Residual	0.07135	0.00509
Was the matching effective?
Chi-square, df	0.09835, 1
P value	0.7538
P value summary	ns
Is there significant matching (P < 0.05)?	No
IL-6 gene expression
Fixed effect (type III)	P value	P value summary	Statistically significant (P < 0.05)?	F (DFn, DFd)	Geisser-Greenhouse's epsilon				Sidak's multiple comparisons test	Mean Diff.	95.00% CI of diff.	Significant?	Summary	Adjusted P Value
Treatment (between treatments)	0.6416	ns	No	F (2.129, 10.22) = 0.4830	0.4257				Ctrl vs. Ctrl-TGF-β1	-0.003628	-0.1651 to 0.1578	No	ns	>0.9999
									Ctrl vs. Ctrl-H2O2	-0.02203	-0.1040 to 0.05995	No	ns	0.827
Random effects	SD	Variance							IPF vs. IPF-TGF-β1	0.03765	-0.1453 to 0.2206	No	ns	0.8923
Individual (between ECM donor)	0.1414	0.02							IPF vs. IPF-H2O2	-0.0003325	-0.1591 to 0.1584	No	ns	>0.9999
Residual	0.06186	0.003827
Was the matching effective?
Chi-square, df	35.20, 1
P value	<0.0001
P value summary	****
Is there significant matching (P < 0.05)?	Yes
CXCL8 gene expression
Fixed effect (type III)	P value	P value summary	Statistically significant (P < 0.05)?	F (DFn, DFd)	Geisser-Greenhouse's epsilon				Sidak's multiple comparisons test	Mean Diff.	95.00% CI of diff.	Significant?	Summary	Adjusted P Value
Treatment (between treatments)	0.4735	ns	No	F (2.311, 11.09) = 0.8384	0.4623				Ctrl vs. Ctrl-TGF-β1	0.001837	-0.1844 to 0.1881	No	ns	>0.9999
									Ctrl vs. Ctrl-H2O2	-0.07221	-0.2444 to 0.1000	No	ns	0.5317
Random effects	SD	Variance							IPF vs. IPF-TGF-β1	0.04447	-0.1563 to 0.2452	No	ns	0.9012
Individual (between ECM donor)	0.08721	0.007605							IPF vs. IPF-H2O2	0.06181	-0.1377 to 0.2613	No	ns	0.6911
Residual	0.09283	0.008618
Was the matching effective?
Chi-square, df	9.492, 1
P value	0.0021
P value summary	**
Is there significant matching (P < 0.05)?	Yes
TGF-B1 gene expression
Fixed effect (type III)	P value	P value summary	Statistically significant (P < 0.05)?	F (DFn, DFd)	Geisser-Greenhouse's epsilon				Sidak's multiple comparisons test	Mean Diff.	95.00% CI of diff.	Significant?	Summary	Adjusted P Value
Treatment (between treatments)	0.504	ns	No	F (1.132, 5.206) = 0.5700	0.2264				Ctrl vs. Ctrl-TGF-β1	0.002679	-0.08941 to 0.09476	No	ns	>0.9999
									Ctrl vs. Ctrl-H2O2	0.009924	-0.1238 to 0.1436	No	ns	0.997
Random effects	SD	Variance							IPF vs. IPF-TGF-β1	-0.01556	-0.1257 to 0.09453	No	ns	0.968
Individual (between ECM donor)	0.08321	0.006924							IPF vs. IPF-H2O2	0.01592	-0.07451 to 0.1064	No	ns	0.9334
Residual	0.04549	0.002069
Was the matching effective?
Chi-square, df	25.75, 1
P value	<0.0001
P value summary	****
Is there significant matching (P < 0.05)?	Yes
ACTA2 gene expression
Fixed effect (type III)	P value	P value summary	Statistically significant (P < 0.05)?	F (DFn, DFd)	Geisser-Greenhouse's epsilon				Sidak's multiple comparisons test	Mean Diff.	95.00% CI of diff.	Significant?	Summary	Adjusted P Value
Treatment (between treatments)	0.0921	ns	No	F (1.743, 8.365) = 3.294	0.3486				Ctrl vs. Ctrl-TGF-β1	-0.02566	-0.1431 to 0.09182	No	ns	0.9054
									Ctrl vs. Ctrl-H2O2	0.007269	-0.1275 to 0.1420	No	ns	0.9994
Random effects	SD	Variance							IPF vs. IPF-TGF-β1	-0.08797	-0.2108 to 0.03481	No	ns	0.1405
Individual (between ECM donor)	0.1772	0.0314							IPF vs. IPF-H2O2	-0.02197	-0.09592 to 0.05198	No	ns	0.7183
Residual	0.05906	0.003488
Was the matching effective?
Chi-square, df	47.09, 1
P value	<0.0001
P value summary	****
Is there significant matching (P < 0.05)?	Yes
COL1A1 gene expression
Fixed effect (type III)	P value	P value summary	Statistically significant (P < 0.05)?	F (DFn, DFd)	Geisser-Greenhouse's epsilon				Sidak's multiple comparisons test	Mean Diff.	95.00% CI of diff.	Significant?	Summary	Adjusted P Value
Treatment (between treatments)	0.3286	ns	No	F (2.209, 9.279) = 1.274	0.4419				Ctrl vs. Ctrl-TGF-β1	-0.004368	-0.1154 to 0.1067	No	ns	0.9997
									Ctrl vs. Ctrl-H2O2	-0.07053	-0.3049 to 0.1639	No	ns	0.7102
Random effects	SD	Variance							IPF vs. IPF-TGF-β1	0.0604	-0.1107 to 0.2315	No	ns	0.5996
Individual (between ECM donor)	0.03687	0.00136							IPF vs. IPF-H2O2	0.06642	-0.06633 to 0.1992	No	ns	0.2682
Residual	0.06724	0.004521
Was the matching effective?
Chi-square, df	2.576, 1
P value	0.1085
P value summary	ns
Is there significant matching (P < 0.05)?	No
FN1 gene expression
Fixed effect (type III)	P value	P value summary	Statistically significant (P < 0.05)?	F (DFn, DFd)	Geisser-Greenhouse's epsilon				Sidak's multiple comparisons test	Mean Diff.	95.00% CI of diff.	Significant?	Summary	Adjusted P Value
Treatment (between treatments)	0.1468	ns	No	F (1.712, 6.848) = 2.605	0.3424				Ctrl vs. Ctrl-TGF-β1	-0.02193	-0.07598 to 0.03213	No	ns	0.4945
									Ctrl vs. Ctrl-H2O2	-0.09793	-0.2921 to 0.09619	No	ns	0.3333
Random effects	SD	Variance							IPF vs. IPF-TGF-β1	0.02438	-0.08573 to 0.1345	No	ns	0.7875
Individual (between ECM donor)	0.04687	0.002197							IPF vs. IPF-H2O2	0.01709	-0.04286 to 0.07704	No	ns	0.6379
Residual	0.0505	0.00255
Was the matching effective?
Chi-square, df	5.752, 1
P value	0.0165
P value summary	*
Is there significant matching (P < 0.05)?	Yes
Fbln1c gen expression
Fixed effect (type III)	P value	P value summary	Statistically significant (P < 0.05)?	F (DFn, DFd)	Geisser-Greenhouse's epsilon				Sidak's multiple comparisons test	Mean Diff.	95.00% CI of diff.	Significant?	Summary	Adjusted P Value
Treatment (between treatments)	0.3435	ns	No	F (2.075, 9.545) = 1.204	0.415				Ctrl vs. Ctrl-TGF-β1	0.02406	-0.05718 to 0.1053	No	ns	0.7203
									Ctrl vs. Ctrl-H2O2	-0.05176	-0.2086 to 0.1051	No	ns	0.648
Random effects	SD	Variance							IPF vs. IPF-TGF-β1	0.09188	-0.1426 to 0.3263	No	ns	0.5853
Individual (between ECM donor)	0.03789	0.001436							IPF vs. IPF-H2O2	0.05987	-0.1197 to 0.2395	No	ns	0.7034
Residual	0.08436	0.007117
Was the matching effective?
Chi-square, df	1.336, 1
P value	0.2478
P value summary	ns
Is there significant matching (P < 0.05)?	No
TG2 gene expression
Fixed effect (type III)	P value	P value summary	Statistically significant (P < 0.05)?	F (DFn, DFd)	Geisser-Greenhouse's epsilon				Sidak's multiple comparisons test	Mean Diff.	95.00% CI of diff.	Significant?	Summary	Adjusted P Value
Treatment (between treatments)	0.573	ns	No	F (2.129, 9.367) = 0.6103	0.4258				Ctrl vs. Ctrl-TGF-β1	0.01011	-0.08819 to 0.1084	No	ns	0.9898
									Ctrl vs. Ctrl-H2O2	-0.006196	-0.1304 to 0.1180	No	ns	0.9986
Random effects	SD	Variance							IPF vs. IPF-TGF-β1	0.06199	-0.1617 to 0.2857	No	ns	0.812
Individual (between ECM donor)	0.05987	0.003585							IPF vs. IPF-H2O2	0.04786	-0.1004 to 0.1962	No	ns	0.7247
Residual	0.0837	0.007006
Was the matching effective?
Chi-square, df	4.040, 1
P value	0.0444
P value summary	*
Is there significant matching (P < 0.05)?	Yes
LOX gene expression
Fixed effect (type III)	P value	P value summary	Statistically significant (P < 0.05)?	F (DFn, DFd)	Geisser-Greenhouse's epsilon				Sidak's multiple comparisons test	Mean Diff.	95.00% CI of diff.	Significant?	Summary	Adjusted P Value
Treatment (between treatments)	0.3919	ns	No	F (2.093, 8.370) = 1.060	0.4185				Ctrl vs. Ctrl-TGF-β1	-0.04811	-0.2986 to 0.2023	No	ns	0.9125
									Ctrl vs. Ctrl-H2O2	-0.1149	-0.3821 to 0.1523	No	ns	0.4498
Random effects	SD	Variance							IPF vs. IPF-TGF-β1	-0.001601	-0.2839 to 0.2807	No	ns	>0.9999
Individual (between ECM donor)	0.06169	0.003806							IPF vs. IPF-H2O2	-0.04533	-0.3318 to 0.2411	No	ns	0.9144
Residual	0.07921	0.006274
Was the matching effective?
Chi-square, df	3.834, 1
P value	0.0502
P value summary	ns
Is there significant matching (P < 0.05)?	No
LOXL1 gene expression
Fixed effect (type III)	P value	P value summary	Statistically significant (P < 0.05)?	F (DFn, DFd)	Geisser-Greenhouse's epsilon				Sidak's multiple comparisons test	Mean Diff.	95.00% CI of diff.	Significant?	Summary	Adjusted P Value
Treatment (between treatments)	0.4147	ns	No	F (1.435, 5.452) = 0.9324	0.287				Ctrl vs. Ctrl-TGF-β1	0.04419	-0.3163 to 0.4047	No	ns	0.9806
									Ctrl vs. Ctrl-H2O2	-0.164	-0.7430 to 0.4150	No	ns	0.6422
Random effects	SD	Variance							IPF vs. IPF-TGF-β1	-0.1283	-0.9391 to 0.6825	No	ns	0.9143
Individual (between ECM donor)	0.1401	0.01964							IPF vs. IPF-H2O2	-0.05162	-0.3924 to 0.2892	No	ns	0.925
Residual	0.1968	0.03873
Was the matching effective?
Chi-square, df	3.105, 1
P value	0.0781
P value summary	ns
Is there significant matching (P < 0.05)?	No
LOXL2 gene expression
Fixed effect (type III)	P value	P value summary	Statistically significant (P < 0.05)?	F (DFn, DFd)	Geisser-Greenhouse's epsilon				Sidak's multiple comparisons test	Mean Diff.	95.00% CI of diff.	Significant?	Summary	Adjusted P Value
Treatment (between treatments)	0.6308	ns	No	F (1.860, 6.696) = 0.4707	0.372				Ctrl vs. Ctrl-TGF-β1	-0.01184	-0.07939 to 0.05571	No	ns	0.9344
									Ctrl vs. Ctrl-H2O2	-0.02962	-0.1560 to 0.09678	No	ns	0.5391
Random effects	SD	Variance							IPF vs. IPF-TGF-β1	-0.01711	-0.1026 to 0.06842	No	ns	0.8349
Individual (between ECM donor)	0.03408	0.001162							IPF vs. IPF-H2O2	-0.01332	-0.06055 to 0.03390	No	ns	0.6448
Residual	0.03261	0.001063
Was the matching effective?
Chi-square, df	5.506, 1
P value	0.019
P value summary	*
Is there significant matching (P < 0.05)?	Yes
LOXL3 gene expression
Fixed effect (type III)	P value	P value summary	Statistically significant (P < 0.05)?	F (DFn, DFd)	Geisser-Greenhouse's epsilon				Sidak's multiple comparisons test	Mean Diff.	95.00% CI of diff.	Significant?	Summary	Adjusted P Value
Treatment (between treatments)	0.5604	ns	No	F (2.424, 10.66) = 0.6675	0.4847				Ctrl vs. Ctrl-TGF-β1	0.02659	-0.08690 to 0.1401	No	ns	0.8442
									Ctrl vs. Ctrl-H2O2	-0.04043	-0.1805 to 0.09967	No	ns	0.7362
Random effects	SD	Variance							IPF vs. IPF-TGF-β1	0.01301	-0.1328 to 0.1589	No	ns	0.994
Individual (between ECM donor)	0.05401	0.002917							IPF vs. IPF-H2O2	0.005324	-0.1281 to 0.1387	No	ns	0.9997
Residual	0.0619	0.003831
Was the matching effective?
Chi-square, df	7.710, 1
P value	0.0055
P value summary	**
Is there significant matching (P < 0.05)?	Yes
LOXL4 gene expression
Fixed effect (type III)	P value	P value summary	Statistically significant (P < 0.05)?	F (DFn, DFd)	Geisser-Greenhouse's epsilon				Sidak's multiple comparisons test	Mean Diff.	95.00% CI of diff.	Significant?	Summary	Adjusted P Value
Treatment (between treatments)	0.2312	ns	No	F (1.997, 7.587) = 1.787	0.3993				Ctrl vs. Ctrl-TGF-β1	0.01031	-0.1022 to 0.1228	No	ns	0.9933
									Ctrl vs. Ctrl-H2O2	-0.04721	-0.2481 to 0.1537	No	ns	0.7562
Random effects	SD	Variance							IPF vs. IPF-TGF-β1	0.04405	-0.07718 to 0.1653	No	ns	0.4702
Individual (between ECM donor)	0.06946	0.004825							IPF vs. IPF-H2O2	0.03534	-0.06299 to 0.1337	No	ns	0.4779
Residual	0.04279	0.001831
Was the matching effective?
Chi-square, df	13.34, 1
P value	0.0003
P value summary	***
Is there significant matching (P < 0.05)?	Yes

## Sheet: Donor 2 Treatment Groups
Cell Counts
ANOVA table	SS	DF	MS	F (DFn, DFd)	P value				Sidak's multiple comparisons test	Mean Diff.	95.00% CI of diff.	Significant?	Summary	Adjusted P Value
Treatment (between treatments)	0.01731	5	0.003461	F (2.818, 14.09) = 3.857	P=0.0350				Ctrl vs. Ctrl-TGF-β1	0.02397	-0.04997 to 0.09790	No	ns	0.7218
Individual (between ECM donor)	0.07273	5	0.01455	F (5, 25) = 16.21	P<0.0001				Ctrl vs. Ctrl-H2O2	0.0124	-0.04638 to 0.07119	No	ns	0.915
Residual (random)	0.02243	25	0.0008973						IPF vs. IPF-TGF-β1	0.03578	-0.02458 to 0.09614	No	ns	0.2664
Total	0.1125	35							IPF vs. IPF-H2O2	0.02458	-0.03832 to 0.08747	No	ns	0.5874
IL-6 ELISA
ANOVA table	SS	DF	MS	F (DFn, DFd)	P value				Sidak's multiple comparisons test	Mean Diff.	95.00% CI of diff.	Significant?	Summary	Adjusted P Value
Treatment (between treatments)	0.1467	5	0.02934	F (2.587, 12.93) = 5.043	P=0.0184				Ctrl vs. Ctrl-TGF-β1	0.1267	-0.07426 to 0.3277	No	ns	0.227
Individual (between ECM donor)	0.01103	5	0.002207	F (5, 25) = 0.3793	P=0.8581				Ctrl vs. Ctrl-H2O2	0.1173	-0.01851 to 0.2531	No	ns	0.0855
Residual (random)	0.1454	25	0.005818						IPF vs. IPF-TGF-β1	-0.1172	-0.2943 to 0.05991	No	ns	0.1988
Total	0.3032	35							IPF vs. IPF-H2O2	-0.09296	-0.2094 to 0.02348	No	ns	0.1117
CXCL8 ELISA
ANOVA table	SS	DF	MS	F (DFn, DFd)	P value				Sidak's multiple comparisons test	Mean Diff.	95.00% CI of diff.	Significant?	Summary	Adjusted P Value
Treatment (between treatments)	0.8406	5	0.1681	F (2.612, 13.06) = 25.10	P<0.0001				Ctrl vs. Ctrl-TGF-β1	-0.1224	-0.2620 to 0.01725	No	ns	0.0812
Individual (between ECM donor)	0.09712	5	0.01942	F (5, 25) = 2.900	P=0.0337				Ctrl vs. Ctrl-H2O2	0.04309	-0.07734 to 0.1635	No	ns	0.6538
Residual (random)	0.1675	25	0.006698						IPF vs. IPF-TGF-β1	-0.2945	-0.5443 to -0.04462	Yes	*	0.0261
Total	1.105	35							IPF vs. IPF-H2O2	0.0004937	-0.2382 to 0.2391	No	ns	>0.9999
TGF-B1 ELISA
ANOVA table	SS	DF	MS	F (DFn, DFd)	P value				Sidak's multiple comparisons test	Mean Diff.	95.00% CI of diff.	Significant?	Summary	Adjusted P Value
Treatment (between treatments)	0.1786	5	0.03572	F (2.554, 12.77) = 12.57	P=0.0006				Ctrl vs. Ctrl-TGF-β1	-0.1044	-0.1790 to -0.02990	Yes	*	0.0126
Individual (between ECM donor)	0.02657	5	0.005313	F (5, 25) = 1.870	P=0.1357				Ctrl vs. Ctrl-H2O2	-0.1798	-0.2457 to -0.1139	Yes	***	0.0006
Residual (random)	0.07104	25	0.002842						IPF vs. IPF-TGF-β1	0.03435	-0.1254 to 0.1941	No	ns	0.9098
Total	0.2762	35							IPF vs. IPF-H2O2	-0.05349	-0.1924 to 0.08543	No	ns	0.5989
CTGF ELISA
ANOVA table	SS	DF	MS	F (DFn, DFd)	P value				Sidak's multiple comparisons test	Mean Diff.	95.00% CI of diff.	Significant?	Summary	Adjusted P Value
Treatment (between treatments)	0.1605	5	0.0321	F (2.979, 14.90) = 13.64	P=0.0002				Ctrl vs. Ctrl-TGF-β1	-0.1402	-0.2016 to -0.07869	Yes	**	0.0014
Individual (between ECM donor)	0.02858	5	0.005716	F (5, 25) = 2.429	P=0.0632				Ctrl vs. Ctrl-H2O2	-0.2255	-0.3234 to -0.1276	Yes	**	0.0013
Residual (random)	0.05883	25	0.002353						IPF vs. IPF-TGF-β1	-0.007552	-0.1276 to 0.1125	No	ns	0.999
Total	0.2479	35							IPF vs. IPF-H2O2	-0.02214	-0.1484 to 0.1042	No	ns	0.9535
RANKL ELISA
ANOVA table	SS	DF	MS	F (DFn, DFd)	P value				Sidak's multiple comparisons test	Mean Diff.	95.00% CI of diff.	Significant?	Summary	Adjusted P Value
Treatment (between treatments)	0.04909	5	0.009818	F (1.431, 7.155) = 1.881	P=0.2182				Ctrl vs. Ctrl-TGF-β1	-0.003079	-0.1309 to 0.1248	No	ns	>0.9999
Individual (between ECM donor)	0.4056	5	0.08112	F (5, 25) = 15.54	P<0.0001				Ctrl vs. Ctrl-H2O2	0.02271	-0.04875 to 0.09416	No	ns	0.7346
Residual (random)	0.1305	25	0.005219						IPF vs. IPF-TGF-β1	-0.02797	-0.05475 to -0.001185	Yes	*	0.0423
Total	0.5852	35							IPF vs. IPF-H2O2	-0.02762	-0.1056 to 0.05034	No	ns	0.661
OPG ELISA
ANOVA table	SS	DF	MS	F (DFn, DFd)	P value				Sidak's multiple comparisons test	Mean Diff.	95.00% CI of diff.	Significant?	Summary	Adjusted P Value
Treatment (between treatments)	0.0365	5	0.0073	F (1.427, 7.135) = 1.756	P=0.2350				Ctrl vs. Ctrl-TGF-β1	0.005202	-0.1179 to 0.1283	No	ns	0.9998
Individual (between ECM donor)	0.5544	5	0.1109	F (5, 25) = 26.67	P<0.0001				Ctrl vs. Ctrl-H2O2	0.0255	-0.05032 to 0.1013	No	ns	0.6974
Residual (random)	0.1039	25	0.004157						IPF vs. IPF-TGF-β1	-0.02842	-0.06135 to 0.004512	No	ns	0.0857
Total	0.6948	35							IPF vs. IPF-H2O2	-0.02054	-0.07119 to 0.03012	No	ns	0.5585
DCN ELISA
ANOVA table	SS	DF	MS	F (DFn, DFd)	P value				Sidak's multiple comparisons test	Mean Diff.	95.00% CI of diff.	Significant?	Summary	Adjusted P Value
Treatment (between treatments)	8519	5	1704	F (1.856, 9.278) = 3.592	P=0.0722				Ctrl vs. Ctrl-TGF-β1	-27.06	-56.81 to 2.695	No	ns	0.0711
Individual (between ECM donor)	37818	5	7564	F (5, 25) = 15.95	P<0.0001				Ctrl vs. Ctrl-H2O2	-23.4	-47.60 to 0.8063	No	ns	0.0568
Residual (random)	11857	25	474.3						IPF vs. IPF-TGF-β1	-12.01	-84.71 to 60.69	No	ns	0.962
Total	58194	35							IPF vs. IPF-H2O2	6.63	-35.40 to 48.66	No	ns	0.9676
DCN gene expression
Fixed effect (type III)	P value	P value summary	Statistically significant (P < 0.05)?	F (DFn, DFd)	Geisser-Greenhouse's epsilon				Sidak's multiple comparisons test	Mean Diff.	95.00% CI of diff.	Significant?	Summary	Adjusted P Value
Treatment (between treatments)	0.2742	ns	No	F (1.826, 6.940) = 1.556	0.3653				Ctrl vs. Ctrl-TGF-β1	-0.08503	-0.2963 to 0.1262	No	ns	0.5004
									Ctrl vs. Ctrl-H2O2	-0.08956	-0.2907 to 0.1116	No	ns	0.3358
Random effects	SD	Variance							IPF vs. IPF-TGF-β1	0.01365	-0.07500 to 0.1023	No	ns	0.9571
Individual (between ECM donor)	0.0535	0.002862							IPF vs. IPF-H2O2	-0.07277	-0.3879 to 0.2424	No	ns	0.5478
Residual	0.06484	0.004205
Was the matching effective?
Chi-square, df	4.235, 1
P value	0.0396
P value summary	*
Is there significant matching (P < 0.05)?	Yes
SA-B-Gal
Fixed effect (type III)	P value	P value summary	Statistically significant (P < 0.05)?	F (DFn, DFd)	Geisser-Greenhouse's epsilon				Sidak's multiple comparisons test	Mean Diff.	95.00% CI of diff.	Significant?	Summary	Adjusted P Value
Treatment (between treatments)	0.1309	ns	No	F (1.747, 6.639) = 2.843	0.3494				Ctrl vs. Ctrl-TGF-β1	-0.04479	-0.3108 to 0.2212	No	ns	0.8972
									Ctrl vs. Ctrl-H2O2	-0.154	-0.4661 to 0.1580	No	ns	0.3486
Random effects	SD	Variance							IPF vs. IPF-TGF-β1	-0.1059	-0.4107 to 0.1988	No	ns	0.6108
Individual (between ECM donor)	0.1128	0.01272							IPF vs. IPF-H2O2	-0.06471	-0.2403 to 0.1109	No	ns	0.5673
Residual	0.09722	0.009451
Was the matching effective?
Chi-square, df	12.31, 1
P value	0.0005
P value summary	***
Is there significant matching (P < 0.05)?	Yes
P16 gene expresson
Fixed effect (type III)	P value	P value summary	Statistically significant (P < 0.05)?	F (DFn, DFd)	Geisser-Greenhouse's epsilon				Sidak's multiple comparisons test	Mean Diff.	95.00% CI of diff.	Significant?	Summary	Adjusted P Value
Treatment (between treatments)	0.7825	ns	No	F (1.657, 6.296) = 0.2039	0.3314				Ctrl vs. Ctrl-TGF-β1	-0.008666	-0.1900 to 0.1727	No	ns	0.9995
									Ctrl vs. Ctrl-H2O2	0.009564	-0.1770 to 0.1961	No	ns	0.9984
Random effects	SD	Variance							IPF vs. IPF-TGF-β1	0.001437	-0.1348 to 0.1377	No	ns	>0.9999
Individual (between ECM donor)	0.04216	0.001778							IPF vs. IPF-H2O2	-0.006996	-0.1370 to 0.1230	No	ns	0.99
Residual	0.05438	0.002957
Was the matching effective?
Chi-square, df	5.467, 1
P value	0.0194
P value summary	*
Is there significant matching (P < 0.05)?	Yes
p21 gene expression
Fixed effect (type III)	P value	P value summary	Statistically significant (P < 0.05)?	F (DFn, DFd)	Geisser-Greenhouse's epsilon				Sidak's multiple comparisons test	Mean Diff.	95.00% CI of diff.	Significant?	Summary	Adjusted P Value
Treatment (between treatments)	0.717	ns	No	F (2.459, 11.31) = 0.4033	0.4918				Ctrl vs. Ctrl-TGF-β1	-0.04346	-0.2357 to 0.1488	No	ns	0.8949
									Ctrl vs. Ctrl-H2O2	-0.05663	-0.2674 to 0.1542	No	ns	0.7776
Random effects	SD	Variance							IPF vs. IPF-TGF-β1	0.01756	-0.2208 to 0.2559	No	ns	0.9981
Individual (between ECM donor)	0.0242	0.0005858							IPF vs. IPF-H2O2	0.01626	-0.1250 to 0.1575	No	ns	0.9845
Residual	0.07887	0.006221
Was the matching effective?
Chi-square, df	0.4225, 1
P value	0.5157
P value summary	ns
Is there significant matching (P < 0.05)?	No
IL-6 gene expression
Fixed effect (type III)	P value	P value summary	Statistically significant (P < 0.05)?	F (DFn, DFd)	Geisser-Greenhouse's epsilon				Sidak's multiple comparisons test	Mean Diff.	95.00% CI of diff.	Significant?	Summary	Adjusted P Value
Treatment (between treatments)	0.3141	ns	No	F (2.167, 9.534) = 1.322	0.4334				Ctrl vs. Ctrl-TGF-β1	0.002862	-0.07005 to 0.07578	No	ns	0.9998
									Ctrl vs. Ctrl-H2O2	-0.02838	-0.1529 to 0.09612	No	ns	0.8555
Random effects	SD	Variance							IPF vs. IPF-TGF-β1	0.0199	-0.08641 to 0.1262	No	ns	0.9192
Individual (between ECM donor)	0.08029	0.006446							IPF vs. IPF-H2O2	0.03652	-0.09923 to 0.1723	No	ns	0.6757
Residual	0.04143	0.001717
Was the matching effective?
Chi-square, df	27.10, 1
P value	<0.0001
P value summary	****
Is there significant matching (P < 0.05)?	Yes
CXCL8 gene expression
Fixed effect (type III)	P value	P value summary	Statistically significant (P < 0.05)?	F (DFn, DFd)	Geisser-Greenhouse's epsilon				Sidak's multiple comparisons test	Mean Diff.	95.00% CI of diff.	Significant?	Summary	Adjusted P Value
Treatment (between treatments)	0.4284	ns	No	F (0.7868, 3.147) = 0.6855	0.1574				Ctrl vs. Ctrl-TGF-β1	0.03664	-0.1612 to 0.2345	No	ns	0.9219
									Ctrl vs. Ctrl-H2O2	0.02155	-0.1796 to 0.2227	No	ns	0.976
Random effects	SD	Variance							IPF vs. IPF-TGF-β1	0.03621	-0.1083 to 0.1808	No	ns	0.8577
Individual (between ECM donor)	0.1982	0.03928							IPF vs. IPF-H2O2	0.08441	-0.1693 to 0.3381	No	ns	0.5318
Residual	0.0655	0.004291
Was the matching effective?
Chi-square, df	39.11, 1
P value	<0.0001
P value summary	****
Is there significant matching (P < 0.05)?	Yes
TGF-B1 gene expression
Fixed effect (type III)	P value	P value summary	Statistically significant (P < 0.05)?	F (DFn, DFd)	Geisser-Greenhouse's epsilon				Sidak's multiple comparisons test	Mean Diff.	95.00% CI of diff.	Significant?	Summary	Adjusted P Value
Treatment (between treatments)	0.3688	ns	No	F (1.706, 7.166) = 1.111	0.3412				Ctrl vs. Ctrl-TGF-β1	-0.0048	-0.2006 to 0.1910	No	ns	>0.9999
									Ctrl vs. Ctrl-H2O2	0.04712	-0.06005 to 0.1543	No	ns	0.3436
Random effects	SD	Variance							IPF vs. IPF-TGF-β1	0.003941	-0.08592 to 0.09381	No	ns	0.9998
Individual (between ECM donor)	0.08726	0.007614							IPF vs. IPF-H2O2	-0.01777	-0.09007 to 0.05453	No	ns	0.8228
Residual	0.04966	0.002466
Was the matching effective?
Chi-square, df	19.24, 1
P value	<0.0001
P value summary	****
Is there significant matching (P < 0.05)?	Yes
ACTA2 gene expression
Fixed effect (type III)	P value	P value summary	Statistically significant (P < 0.05)?	F (DFn, DFd)	Geisser-Greenhouse's epsilon				Sidak's multiple comparisons test	Mean Diff.	95.00% CI of diff.	Significant?	Summary	Adjusted P Value
Treatment (between treatments)	0.0357	*	Yes	F (1.596, 5.746) = 6.633	0.3192				Ctrl vs. Ctrl-TGF-β1	-0.0362	-0.1996 to 0.1272	No	ns	0.8665
									Ctrl vs. Ctrl-H2O2	0.04539	-0.02103 to 0.1118	No	ns	0.1338
Random effects	SD	Variance							IPF vs. IPF-TGF-β1	-0.08829	-0.2212 to 0.04466	No	ns	0.1732
Individual (between ECM donor)	0.1169	0.01368							IPF vs. IPF-H2O2	-0.0399	-0.2670 to 0.1872	No	ns	0.8838
Residual	0.04502	0.002027
Was the matching effective?
Chi-square, df	28.85, 1
P value	<0.0001
P value summary	****
Is there significant matching (P < 0.05)?	Yes
COL1A1 gene expression
Fixed effect (type III)	P value	P value summary	Statistically significant (P < 0.05)?	F (DFn, DFd)	Geisser-Greenhouse's epsilon				Sidak's multiple comparisons test	Mean Diff.	95.00% CI of diff.	Significant?	Summary	Adjusted P Value
Treatment (between treatments)	0.3672	ns	No	F (1.922, 8.843) = 1.116	0.3845				Ctrl vs. Ctrl-TGF-β1	-0.04772	-0.1797 to 0.08422	No	ns	0.646
									Ctrl vs. Ctrl-H2O2	0.01155	-0.04574 to 0.06884	No	ns	0.8988
Random effects	SD	Variance							IPF vs. IPF-TGF-β1	-0.03443	-0.1430 to 0.07411	No	ns	0.7357
Individual (between ECM donor)	0.04711	0.00222							IPF vs. IPF-H2O2	-0.0484	-0.2759 to 0.1791	No	ns	0.8813
Residual	0.06499	0.004223
Was the matching effective?
Chi-square, df	5.330, 1
P value	0.021
P value summary	*
Is there significant matching (P < 0.05)?	Yes
FN1 gene expression
Fixed effect (type III)	P value	P value summary	Statistically significant (P < 0.05)?	F (DFn, DFd)	Geisser-Greenhouse's epsilon				Sidak's multiple comparisons test	Mean Diff.	95.00% CI of diff.	Significant?	Summary	Adjusted P Value
Treatment (between treatments)	0.356	ns	No	F (0.3573, 1.501) = 0.6198	0.07145				Ctrl vs. Ctrl-TGF-β1	0.02689	-0.04621 to 0.09999	No	ns	0.5687
									Ctrl vs. Ctrl-H2O2	0.001585	-0.1253 to 0.1285	No	ns	>0.9999
Random effects	SD	Variance							IPF vs. IPF-TGF-β1	-0.01601	-0.1123 to 0.08029	No	ns	0.9612
Individual (between ECM donor)	0.09618	0.009251							IPF vs. IPF-H2O2	-0.005324	-0.07069 to 0.06004	No	ns	0.991
Residual	0.04008	0.001606
Was the matching effective?
Chi-square, df	34.38, 1
P value	<0.0001
P value summary	****
Is there significant matching (P < 0.05)?	Yes
Fbln1c gen expression
Fixed effect (type III)	P value	P value summary	Statistically significant (P < 0.05)?	F (DFn, DFd)	Geisser-Greenhouse's epsilon				Sidak's multiple comparisons test	Mean Diff.	95.00% CI of diff.	Significant?	Summary	Adjusted P Value
Treatment (between treatments)	0.6446	ns	No	F (1.046, 4.601) = 0.2589	0.2092				Ctrl vs. Ctrl-TGF-β1	-0.01316	-0.1666 to 0.1403	No	ns	0.9966
									Ctrl vs. Ctrl-H2O2	-0.0212	-0.09231 to 0.04990	No	ns	0.7159
Random effects	SD	Variance							IPF vs. IPF-TGF-β1	-0.01314	-0.05687 to 0.03059	No	ns	0.7684
Individual (between ECM donor)	0.06395	0.00409							IPF vs. IPF-H2O2	-0.01232	-0.1212 to 0.09655	No	ns	0.971
Residual	0.04188	0.001754
Was the matching effective?
Chi-square, df	21.13, 1
P value	<0.0001
P value summary	****
Is there significant matching (P < 0.05)?	Yes
TG2 gene expression
Fixed effect (type III)	P value	P value summary	Statistically significant (P < 0.05)?	F (DFn, DFd)	Geisser-Greenhouse's epsilon				Sidak's multiple comparisons test	Mean Diff.	95.00% CI of diff.	Significant?	Summary	Adjusted P Value
Treatment (between treatments)	0.4369	ns	No	F (0.6284, 2.639) = 0.5466	0.1257				Ctrl vs. Ctrl-TGF-β1	0.04438	-0.02920 to 0.1180	No	ns	0.222
									Ctrl vs. Ctrl-H2O2	0.02876	-0.07138 to 0.1289	No	ns	0.7392
Random effects	SD	Variance							IPF vs. IPF-TGF-β1	-0.02055	-0.1398 to 0.09866	No	ns	0.9561
Individual (between ECM donor)	0.1467	0.02153							IPF vs. IPF-H2O2	0.03738	-0.1992 to 0.2740	No	ns	0.9148
Residual	0.05632	0.003172
Was the matching effective?
Chi-square, df	37.24, 1
P value	<0.0001
P value summary	****
Is there significant matching (P < 0.05)?	Yes
LOX gene expression
Fixed effect (type III)	P value	P value summary	Statistically significant (P < 0.05)?	F (DFn, DFd)	Geisser-Greenhouse's epsilon				Sidak's multiple comparisons test	Mean Diff.	95.00% CI of diff.	Significant?	Summary	Adjusted P Value
Treatment (between treatments)	0.6653	ns	No	F (2.238, 10.29) = 0.4583	0.4476				Ctrl vs. Ctrl-TGF-β1	-0.08312	-0.2673 to 0.1011	No	ns	0.4725
									Ctrl vs. Ctrl-H2O2	-0.04904	-0.2611 to 0.1630	No	ns	0.8496
Random effects	SD	Variance							IPF vs. IPF-TGF-β1	0.02556	-0.3151 to 0.3662	No	ns	0.998
Individual (between ECM donor)	0.01473	0.0002169							IPF vs. IPF-H2O2	0.02655	-0.2366 to 0.2897	No	ns	0.9904
Residual	0.1169	0.01366
Was the matching effective?
Chi-square, df	0.01312, 1
P value	0.9088
P value summary	ns
Is there significant matching (P < 0.05)?	No
LOXL1 gene expression
Fixed effect (type III)	P value	P value summary	Statistically significant (P < 0.05)?	F (DFn, DFd)	Geisser-Greenhouse's epsilon				Sidak's multiple comparisons test	Mean Diff.	95.00% CI of diff.	Significant?	Summary	Adjusted P Value
Treatment (between treatments)	0.4008	ns	No	F (2.159, 9.930) = 1.021	0.4317				Ctrl vs. Ctrl-TGF-β1	-0.1244	-0.5308 to 0.2819	No	ns	0.7573
									Ctrl vs. Ctrl-H2O2	-0.1297	-0.4504 to 0.1910	No	ns	0.4968
Random effects	SD	Variance							IPF vs. IPF-TGF-β1	0.03437	-0.2426 to 0.3114	No	ns	0.9863
Individual (between ECM donor)	0.2806	0.07871							IPF vs. IPF-H2O2	-0.2192	-0.8257 to 0.3873	No	ns	0.5819
Residual	0.2295	0.05265
Was the matching effective?
Chi-square, df	15.46, 1
P value	<0.0001
P value summary	****
Is there significant matching (P < 0.05)?	Yes
LOXL2 gene expression
Fixed effect (type III)	P value	P value summary	Statistically significant (P < 0.05)?	F (DFn, DFd)	Geisser-Greenhouse's epsilon				Sidak's multiple comparisons test	Mean Diff.	95.00% CI of diff.	Significant?	Summary	Adjusted P Value
Treatment (between treatments)	0.3469	ns	No	F (2.157, 12.08) = 1.170	0.4314				Ctrl vs. Ctrl-TGF-β1	-0.0146	-0.1668 to 0.1376	No	ns	0.9948
									Ctrl vs. Ctrl-H2O2	0.02234	-0.04732 to 0.09199	No	ns	0.6679
Random effects	SD	Variance							IPF vs. IPF-TGF-β1	-0.03805	-0.1426 to 0.06647	No	ns	0.6411
Individual (between ECM donor)	0	0							IPF vs. IPF-H2O2	-0.05436	-0.2430 to 0.1343	No	ns	0.7372
Residual	0.06334	0.004012
Was the matching effective?
Chi-square, df
P value
P value summary
Is there significant matching (P < 0.05)?	No
LOXL3 gene expression
Fixed effect (type III)	P value	P value summary	Statistically significant (P < 0.05)?	F (DFn, DFd)	Geisser-Greenhouse's epsilon				Sidak's multiple comparisons test	Mean Diff.	95.00% CI of diff.	Significant?	Summary	Adjusted P Value
Treatment (between treatments)	0.3049	ns	No	F (1.193, 5.490) = 1.350	0.2387				Ctrl vs. Ctrl-TGF-β1	-0.05243	-0.1447 to 0.03982	No	ns	0.2952
									Ctrl vs. Ctrl-H2O2	-0.01096	-0.05995 to 0.03802	No	ns	0.8627
Random effects	SD	Variance							IPF vs. IPF-TGF-β1	-0.03252	-0.1141 to 0.04906	No	ns	0.5719
Individual (between ECM donor)	0.1493	0.0223							IPF vs. IPF-H2O2	-0.01033	-0.1448 to 0.1242	No	ns	0.9966
Residual	0.04447	0.001977
Was the matching effective?
Chi-square, df	49.76, 1
P value	<0.0001
P value summary	****
Is there significant matching (P < 0.05)?	Yes
LOXL4 gene expression
Fixed effect (type III)	P value	P value summary	Statistically significant (P < 0.05)?	F (DFn, DFd)	Geisser-Greenhouse's epsilon				Sidak's multiple comparisons test	Mean Diff.	95.00% CI of diff.	Significant?	Summary	Adjusted P Value
Treatment (between treatments)	0.5778	ns	No	F (1.623, 7.141) = 0.5233	0.3246				Ctrl vs. Ctrl-TGF-β1	-0.02734	-0.1774 to 0.1228	No	ns	0.9472
									Ctrl vs. Ctrl-H2O2	-0.0001548	-0.04291 to 0.04260	No	ns	>0.9999
Random effects	SD	Variance							IPF vs. IPF-TGF-β1	-0.01527	-0.09152 to 0.06097	No	ns	0.9279
Individual (between ECM donor)	0.06534	0.00427							IPF vs. IPF-H2O2	-0.02303	-0.1227 to 0.07669	No	ns	0.7657
Residual	0.05426	0.002944
Was the matching effective?
Chi-square, df	14.47, 1
P value	0.0001
P value summary	***
Is there significant matching (P < 0.05)?	Yes
